# Supplementary material for: Sympatric Populations of the Anopheles gambiae Complex in Southwest Burkina Faso Evolve Multiple Diverse Resistance Mechanisms in Response to Intense Selection Pressure with Pyrethroids
Source: Insects. 2022 Feb 28;13(3):247. doi: 10.3390/insects13030247 (PMC8955173; doi:10.3390/insects13030247)
Supplement: Supplementary file 1 [file insects-13-00247-s001.zip]

Archive with 10 entries (10 files):
- Supplementary data/Supplementary Figure S1. (PBO simultaneous and sequential exposures).docx
- Supplementary data/Supplementary Figure S2 Correlation_plot.pdf
- Supplementary data/Supplementary Figure S3 Up enrichment figure.pdf
- Supplementary data/Supplementary Figure S4 Down enrichment figure.pdf
- Supplementary data/Supplementary Figure S5 Cuticular Pathway key.png
- Supplementary data/Supplementary Figure S6 P450 qPCR.docx
- Supplementary data/Supplementary Table S1 PBO and Perm mortality and synergism ratios.xlsx
- Supplementary data/Supplementary Table S2 PBO Perm and Delta simultaneous and sequential mortality and synergism ratios..xlsx
- Supplementary data/Supplementary Table S3 Genes commonly DE.xlsx
- Supplementary data/Supplementary Table S4 Quantitative data P450 qPCR.xlsx
