# Supplementary material for: Sympatric Populations of the Anopheles gambiae Complex in Southwest Burkina Faso Evolve Multiple Diverse Resistance Mechanisms in Response to Intense Selection Pressure with Pyrethroids
Source: Insects. 2022 Feb 28;13(3):247. doi: 10.3390/insects13030247 (PMC8955173; doi:10.3390/insects13030247)
Supplement: Supplementary file 1 [file insects-13-00247-s001.zip › Supplementary data/Supplementary Table S1 PBO and Perm mortality and synergism ratios.xlsx]

## Sheet: Sheet1
	Bakaridjan
	mean	95%cl	PBO:perm ratio
Acetone control	0	0-0	na
PBO control	0	0-0	na
1 hr	1	-1-3	na
PBO + 1 hr	8	3-13	08:01:00
2 hr	5	1-9	na
PBO + 2 hr	18	10-16	04:01:00
3 hr	27	18-35	na
PBO + 3 hr	34	25-43	01:01:00
4 hr	49	39-59	na
PBO + 4 hr	91	85-97	02:01:00
	Gaoua-ara
	mean	95%cl	PBO:perm ratio
Acetone control	4.8	-4-14	na
PBO control	4.17	-4-12	na
1 hr	3	0-6	na
PBO + 1 hr	31	21-41	10:01:00
2 hr	2	3-13	na
PBO + 2 hr	66	56-75	33:1
3 hr	3	0-6	na
PBO + 3 hr	46	36-56	15:01:00
4 hr	14	9-18	na
PBO + 4 hr	64	54-74	05:01:00
	Banfora
	mean	95%cl	PBO:perm ratio
Acetone control	0	0	na
PBO control	0	0	na
1 hr	1	0-3	na
PBO + 1 hr	4	0-8	04:01:00
2 hr	4	0-8	na
PBO + 2 hr	27	20-33	07:01:00
3 hr	0	0	na
PBO + 3 hr	54	47-61	54:1
4 hr	7	2-12	na
PBO + 4 hr	61	51-71	09:01:00
	Tiefora
	mean	95%cl	PBO:perm ratio
Acetone control	4	0-12	na
PBO control	0	0	na
1 hr	1	0-3	na
PBO + 1 hr	10	4-16	10:01:00
2 hr	0	0	na
PBO + 2 hr	2	-1-5	02:01:00
3 hr	3	0-6	na
PBO + 3 hr	4	0-8	01:01:00
4 hr	21	14-30	na
PBO + 4 hr	42	38-45	02:01:00
	VK7 2014
	mean	95%cl	PBO:perm ratio
Acetone control	0	0	na
PBO control	0	0	na
1 hr	5	1-8	na
PBO + 1 hr	3	0-6	01:01:00
2 hr	0	0	na
PBO + 2 hr	3	0-6	03:01:00
3 hr	2	0-5	na
PBO + 3 hr	7	2-12	04:01:00
4 hr	3	0-6	na
PBO + 4 hr	26	17-35	09:01:00
