# Supplementary material for: Sympatric Populations of the Anopheles gambiae Complex in Southwest Burkina Faso Evolve Multiple Diverse Resistance Mechanisms in Response to Intense Selection Pressure with Pyrethroids
Source: Insects. 2022 Feb 28;13(3):247. doi: 10.3390/insects13030247 (PMC8955173; doi:10.3390/insects13030247)
Supplement: Supplementary file 1 [file insects-13-00247-s001.zip › Supplementary data/Supplementary Table S2 PBO Perm and Delta simultaneous and sequential mortality and synergism ratios..xlsx]

## Sheet: Sheet1
	Bakaridijan
PBO + Deltamethrin	mean	95%cl	PBO:delta ratio
Acetone control	3.84615	-4-9	na
PBO control	2	-4-6	na
Deltamethrin only	8.75	3-15	na
PBO sequential exposure	57.14	46-68	7:1
PBO simultaneous exposure	73.97	64-84	8:1
	Bakaridijan
PBO + Permethrin	mean	95%cl	PBO:delta ratio
Acetone control	3.84615	-4-9	na
PBO control	2	-4-6	na
Permethrin only	3.9	0-8	na
PBO sequential exposure	4.11	0-9	1:1
PBO simultaneous exposure	13.58	6-21	4:1
	Banfora
PBO + Deltamethrin	mean	95%cl	PBO:delta ratio
Acetone control	0	0	na
PBO control	0	0	na
Deltamethrin only	1.45	-1-4	na
PBO sequential exposure	35.38	24-47	24:1
PBO simultaneous exposure	54.55	43-67	38:1
	Banfora
PBO + Permethrin	mean	95%cl	PBO:delta ratio
Acetone control	0	0	na
PBO control	0	0	na
Permethrin only	12	5-19	na
PBO sequential exposure	21	12-30	2:1
PBO simultaneous exposure	22	13-32	2:1
	Tiefora
PBO + Deltamethrin	mean	95%cl	PBO:delta ratio
Acetone control	0	0	na
PBO control	4	0-9	na
Deltamethrin only	3.95	0-8	na
PBO sequential exposure	36.56	27-46	9:1
PBO simultaneous exposure	40.7	30-51	10:1
	Tiefora
PBO + Permethrin	mean	95%cl	PBO:delta ratio
Acetone control	0	0	na
PBO control	4	0-9	na
Permethrin only	5.21	1-10	na
PBO sequential exposure	10.13	4-17	2:1
PBO simultaneous exposure	14.29	7-22	3:1
