# Supplementary material for: Sympatric Populations of the Anopheles gambiae Complex in Southwest Burkina Faso Evolve Multiple Diverse Resistance Mechanisms in Response to Intense Selection Pressure with Pyrethroids
Source: Insects. 2022 Feb 28;13(3):247. doi: 10.3390/insects13030247 (PMC8955173; doi:10.3390/insects13030247)
Supplement: Supplementary file 1 [file insects-13-00247-s001.zip › Supplementary data/Supplementary Table S3 Genes commonly DE.xlsx]

## Sheet: Up-regulated
Gene ID	Product Description	Log2 Fold Change Goua	Adjusted p value Goua	Log2 Fold Change VK7	Adjusted p value VK7	Log2 Fold Change Tiefora	Adjusted p value Tiefora	Log Fold Change Bakaridjan	Adjusted p value Bakaridjan	Log2 Fold Change Banfora	Adjusted p value Banfora
AGAP000129	unspecified product	0.568472	0.0357398	0.96444	1.2e-06	0.811927	8.03e-05	0.896466	1.85e-06	0.627803	0.000125909
AGAP000168	Putative frizzled receptor 3 [Source:UniProtKB/TrEMBL;Acc:A0A1S4G8S5]	0.889841	0.0131873	0.61614	8.96e-07	0.41432	0.00125664	0.368886	0.000205172	0.212964	0.0473502
AGAP000278	odorant-binding protein 9	1.1759	0.00240474	1.06015	3.54e-07	0.566671	0.00143829	1.53573	3.73e-09	1.41993	4.07e-09
AGAP000320	dynein intermediate chain, cytosolic	0.298862	0.0163696	0.204209	0.00112468	0.150205	0.0293858	0.28254	4.12e-05	0.14097	0.015592
AGAP000364	protein stoned-A	0.788668	0.0340948	0.833897	4.05e-06	1.08433	3.11e-06	0.954511	5.75e-07	0.517046	0.0013578
AGAP000368	PI-3-kinase-related kinase SMG-1	0.393792	0.0109711	0.536911	3.88e-07	0.379933	0.000192099	0.344274	3.8e-05	0.189375	0.0133959
AGAP000449	unspecified product	0.539719	0.045065	0.809108	7.95e-07	0.692709	5.55e-05	1.08726	2.25e-08	0.356809	0.00496142
AGAP000707	unspecified product	0.335372	0.0279752	0.297463	0.000716375	0.302054	0.00386144	0.197247	0.0133783	0.355513	0.000237767
AGAP000738	Suppressor of defective silencing 3 homolog	0.407667	0.0424946	0.414919	2.07e-05	0.237959	0.0231859	0.882806	2.36e-09	0.396002	0.000140505
AGAP000769	unspecified product	0.393509	0.0154334	0.501073	2.09e-08	0.541777	9.49e-08	0.303509	4.21e-06	0.596315	7.56e-10
AGAP000783	unspecified product	0.643782	0.00240293	0.155188	0.0070653	0.16439	0.0156789	0.353721	2.49e-06	0.37108	1.65e-06
AGAP000862	alpha 1,3-glucosidase	0.542516	0.00320108	0.403025	6.13e-06	0.405199	5.15e-05	0.240073	0.000870294	0.403955	4.49e-06
AGAP000893	unspecified product	0.577812	0.0242484	0.523737	4.07e-05	0.658046	5.15e-05	0.72187	8e-07	0.880337	1.45e-07
AGAP000965	ELAV (embryonic lethal, abnormal vision Drosophila)-like [Source:UniProtKB/TrEMBL;Acc:A0A1S4GB43]	0.421546	0.0472273	0.777312	2.3e-06	0.825661	1.07e-05	0.824256	7.98e-07	0.440217	0.000776226
AGAP001434	glutamate receptor, anionic	0.633105	0.0288674	0.961113	2.17e-06	0.830831	0.000180728	0.995908	9.67e-07	0.527666	0.00378121
AGAP001546	Neither inactivation nor afterpotential protein G	0.823419	0.0152497	0.992207	0.000278294	1.19093	0.000423964	1.16594	4.06e-05	1.9477	1.46e-07
AGAP001554	unspecified product	0.810478	0.0448489	1.6775	0.000355595	1.84309	0.00108562	2.09936	2.18e-05	1.80721	0.00048565
AGAP001570	microtubule-associated protein tau	0.671004	0.00829759	0.280782	0.0146052	0.643536	0.000144607	0.609239	1.29e-05	0.597103	6.1e-05
AGAP001696	signal peptidase, endoplasmic reticulum-type	0.793521	0.00779535	0.410209	0.000910789	0.472151	0.0021552	0.616414	1.18e-05	0.485741	0.000452164
AGAP002040	Brother of iHog	0.489014	0.017384	0.461282	7.29e-05	0.263877	0.0415809	0.240611	0.0143636	0.593697	1.49e-05
AGAP002272	ankyrin	0.535489	0.0222942	0.574706	4.51e-06	0.264595	0.0186481	0.636715	9.79e-07	0.643519	9.33e-07
AGAP002288	hydroxymethylglutaryl-CoA reductase (NADPH)	0.23326	0.0469592	0.262822	0.000292191	0.264537	0.00179391	0.195666	0.00309841	0.337861	3.39e-05
AGAP002381	disintegrin and metalloproteinase domain-containing protein 17	0.442882	0.0415865	0.451286	0.000184784	0.289211	0.041525	0.562667	1.34e-05	0.444824	0.00093674
AGAP002438	tyrosine-protein phosphatase non-receptor type 11	0.534713	0.00317448	0.476936	8.61e-06	0.252397	0.0112918	0.489586	4.49e-06	0.531038	1.93e-06
AGAP002663	unspecified product	0.768943	0.00501017	0.42383	0.00016986	0.333193	0.0110136	0.355035	0.000764418	0.292611	0.0112504
AGAP002719	potassium voltage-gated channel Eag-related subfamily H, invertebrate	0.80898	0.00642878	0.652128	7.92e-05	0.754724	0.000187376	0.411665	0.0040977	0.708909	6.24e-05
AGAP002865	CYP6P3	1.03121	0.0158624	5.09282	3.18e-09	3.03692	1.34e-05	3.20802	6.43e-07	3.50141	3.03e-07
AGAP003023	syntaxin-binding protein 1	0.338239	0.0273072	0.38956	3.67e-05	0.394832	0.000231301	0.378222	3.81e-05	0.48869	2.42e-06
AGAP003541	eukaryotic translation elongation factor 1 alpha 1	1.05192	0.00625851	0.436961	0.000283887	0.364831	0.00601852	0.593981	9.01e-06	0.762857	6.37e-07
AGAP003887	Knickkopf	0.705712	0.023321	1.27116	1.95e-07	1.03007	5.54e-05	0.886589	1.07e-05	0.524297	0.0102574
AGAP004032	Alpha-mannosidase [Source:UniProtKB/TrEMBL;Acc:Q7QH78]	0.325343	0.045651	0.207503	0.0191486	0.363715	0.00157706	0.40192	8.84e-05	0.355681	0.000396087
AGAP004215	unspecified product	0.397882	0.0366572	0.287394	0.000433879	0.48515	2.37e-05	0.505956	8.53e-07	0.380414	3.81e-05
AGAP004232	pellino	0.252781	0.031451	0.381276	4.34e-06	0.72378	2.71e-08	0.200639	0.00184677	0.432952	9.11e-07
AGAP004273	Synapse-associated protein	0.480326	0.0160943	0.443407	0.000673883	0.492929	0.00134651	0.593765	3.15e-05	0.729107	3.54e-06
AGAP004302	unspecified product	0.694414	0.0127161	0.381295	0.00122929	0.376645	0.0110767	0.614855	7.45e-06	0.283505	0.0291492
AGAP004865	Protein N-terminal glutamine amidohydrolase [Source:UniProtKB/Swiss-Prot;Acc:Q7Q968]	0.667652	0.00249471	0.252818	0.00188002	0.310221	0.00254633	0.307342	0.000286451	0.543139	1.39e-06
AGAP004943	unspecified product	0.520978	0.0326397	0.585502	0.000398579	0.735393	0.000641041	0.660655	9.69e-05	0.63606	0.00081355
AGAP005055	ion-transport peptide CHH-like	0.442068	0.0152006	0.973068	2.45e-07	0.369551	0.0119459	0.703113	6.48e-06	0.703985	6.86e-06
AGAP005222	unspecified product	0.814077	0.0436666	0.510086	0.000452253	0.442793	0.0104339	0.667711	2.3e-05	0.369043	0.0144718
AGAP005866	glutamate decarboxylase	0.56543	0.0416069	0.962278	5.25e-07	0.71547	0.000102968	1.22168	2.82e-08	0.8768	1.05e-06
AGAP007029	glucosyl/glucuronosyl transferases	1.28362	0.00590321	0.833348	0.000110325	0.863105	0.000981584	0.67537	0.000737148	0.862001	0.000267735
AGAP007589	glucosyl/glucuronosyl transferases	0.776199	0.00507239	0.737959	6.14e-06	0.438192	0.0105762	0.742995	4.14e-06	0.60903	0.000223814
AGAP007663	unspecified product	0.494641	0.023487	0.296987	0.0213495	0.718619	0.000109106	0.816831	2.11e-06	0.396427	0.00337724
AGAP007796	Neprilysin, neutral endopeptidase 3 [Source:UniProtKB/TrEMBL;Acc:A0A1S4GX10]	1.14075	0.00262178	1.54771	1.24e-10	0.399987	0.00285829	0.572304	1.01e-05	1.57063	2.71e-11
AGAP007854	membrane dipeptidase	0.908181	0.0459223	1.01046	6.87e-05	0.972275	0.0015869	0.711854	0.00203976	0.611772	0.0240382
AGAP008028	voltage-dependent calcium channel beta, invertebrate	0.692859	0.00829908	0.757055	5.35e-07	0.62129	8.43e-05	0.757066	3.71e-07	0.713698	2.18e-06
AGAP008218	CYP6Z2	1.07095	0.0330453	4.71164	1.59e-09	2.29067	7.59e-05	2.91532	3.23e-07	5.49177	4.97e-11
AGAP008328	unspecified product	0.404439	0.0309467	0.395976	0.000592377	0.666677	5.48e-05	0.418729	0.000298775	0.434707	0.000996908
AGAP008582	Alpha-mannosidase [Source:UniProtKB/TrEMBL;Acc:A0A1S4GYP5]	1.5175	0.0051772	0.966863	0.000126045	0.846039	0.00623746	1.31373	2.29e-06	0.952686	0.00083269
AGAP008700	Inositol-pentakisphosphate 2-kinase [Source:UniProtKB/TrEMBL;Acc:A0A1S4GZ09]	0.441827	0.0106789	0.402133	0.000970076	0.379802	0.00845859	0.238341	0.0301482	0.355988	0.00463265
AGAP008835	CLIP-domain serine protease	1.74462	0.0107699	2.36526	6.35e-07	1.21739	0.0119774	1.47008	0.000186331	2.68994	2.17e-07
AGAP008904	glutamate decarboxylase	1.32935	0.00453344	0.717753	2.66e-05	0.604768	0.00165977	0.417276	0.00375335	0.392317	0.0158886
AGAP009332	unspecified product	0.919414	0.0104206	0.610859	0.000319859	0.593514	0.00386144	0.669833	0.000103484	0.920109	1.06e-05
AGAP009414	1-acyl-sn-glycerol-3-phosphate acyltransferase alpha	0.547479	0.0140795	0.537182	3.4e-05	0.426236	0.00355151	0.948522	3.65e-08	0.34514	0.00679695
AGAP009789	unspecified product	2.1334	0.00597415	0.893713	4.01e-05	0.677207	0.00767888	1.59982	2.78e-08	1.63388	5.5e-08
AGAP010182	WD repeat-containing protein 32	0.355998	0.0260187	0.394189	3.61e-06	0.564954	1.33e-06	0.220741	0.00105036	0.246618	0.00148909
AGAP010205	unspecified product	0.482467	0.0401976	0.537177	0.00015548	1.04055	1.86e-06	1.7204	1.13e-10	0.607029	0.000135307
AGAP010238	unspecified product	0.348745	0.0457462	0.539859	0.000316217	0.61728	0.000564314	0.825324	2.86e-06	0.350073	0.0114841
AGAP010290	wingless-type MMTV integration site family, member 5	0.425685	0.0280173	0.303481	0.003873	0.626989	6.77e-05	0.733997	3.51e-07	0.392649	0.00161095
AGAP010366	unspecified product	0.503744	0.025508	0.309901	0.0117591	0.807497	2.03e-05	0.70428	6.46e-06	0.415395	0.00190103
AGAP010513	putative muscarinic acetylcholine receptor 1	0.572723	0.0475413	1.07753	9.75e-06	1.11023	0.000160313	0.835556	0.000147302	0.662046	0.00694712
AGAP010776	unspecified product	0.757724	0.0329712	0.411955	0.00388644	0.447991	0.0177084	0.585109	0.000130797	0.606019	0.000699582
AGAP010799	unspecified product	0.993046	0.0448548	1.11739	3.26e-05	0.758599	0.0144978	1.7152	1.04e-07	0.9684	0.000782766
AGAP010886	unspecified product	0.56311	0.00587702	0.497758	0.00063324	0.719925	0.000131478	0.947229	5.81e-07	0.324602	0.0180782
AGAP011034	unspecified product	0.945733	0.00623692	0.723909	1.46e-05	0.660343	0.000277736	0.645884	3.58e-05	0.415939	0.00338154
AGAP011435	carboxypeptidase A	1.70685	0.000698893	2.09678	6.99e-07	2.34869	1.86e-06	0.990233	0.00142983	2.3996	9.91e-08
AGAP012049	unspecified product	1.05203	0.0445688	2.43625	1.34e-06	2.98248	1.3e-06	2.30513	1.92e-06	2.95821	1.76e-07
AGAP012130	allatotropin	0.628265	0.00997901	0.410538	0.000313668	0.677519	2.66e-05	0.954206	2.36e-08	0.508956	9.32e-05
AGAP012244	BR serine/threonine kinase	1.00153	0.00779535	0.66402	0.000140347	0.748863	0.000612618	0.85047	6.85e-06	0.474359	0.0103716
AGAP012271	unspecified product	0.585903	0.0318468	0.467919	0.00018106	0.428615	0.00614739	0.326953	0.00408586	0.52108	0.000424732
AGAP012662	omega-amidase	1.15763	0.0083274	2.93309	0.000183537	3.20942	0.000262943	2.52192	0.000657252	2.58682	0.000840074
AGAP012784	annexin A4	0.484849	0.0171415	3.37766	1.43e-07	3.32512	1.07e-06	3.69411	3.62e-08	4.51459	1.43e-09
AGAP012867	odorant-binding protein	0.828789	0.0259432	3.71229	3.87e-06	3.02507	0.0003303	4.25759	4.53e-07	4.02013	1.76e-06
AGAP013204	unspecified product	0.503398	0.0458422	0.505832	0.00622757	0.602738	0.0138751	0.564624	0.00243472	0.652498	0.00356838
AGAP013391	unspecified product	0.799384	0.0170088	0.686983	9.07e-05	0.589126	0.00526682	0.624207	0.000203151	0.533933	0.00504371
AGAP028190	Protein quiver [Source:UniProtKB/TrEMBL;Acc:A0A453YYV1]	1.41801	0.0023487	0.858313	4.05e-05	0.555093	0.0238946	1.14433	8.7e-07	0.437063	0.0468447
AGAP029047	C-type lectin	0.651403	0.0217398	0.715342	2.26e-05	0.706862	0.000211775	0.759876	8.41e-06	0.406229	0.00577453
AGAP029349	unspecified product	1.08711	0.0379743	1.61216	3.03e-05	1.14391	0.0105403	0.714882	0.0340601	1.00713	0.0125852
AGAP029540	unspecified product	0.357961	0.0224764	0.39979	2.05e-05	0.271694	0.00438579	0.244402	0.00177891	0.192451	0.0149106
AGAP029572	AP-1 complex subunit gamma [Source:UniProtKB/TrEMBL;Acc:A0A453Z0F0]	0.277661	0.0262328	0.290113	4.86e-05	0.245034	0.00135677	0.306979	1.99e-05	0.130114	0.0283929
AGAP029651	unspecified product	0.782446	0.020279	0.829891	0.000551754	0.964287	0.00183038	0.858474	0.000347569	0.564138	0.0386471

## Sheet: Down-regulated
Gene ID	Product Description	Log Fold Change Goua	Adjusted p value Goua	Log Fold Change VK7	Adjusted p value VK7	Log Fold Change Tiefora	Adjusted p value Tiefora	Log Fold Change Bakaridjan	Adjusted p value Bakaridjan	Log Fold Change Banfora	Adjusted p value Banfora
AGAP000832	Derlin-2/3	-0.346657	0.0127912	-0.252375	0.000104587	-0.173227	0.011927	-0.154831	0.00564766	-0.17592	0.00364833
AGAP000923	SWI/SNF-related matrix-associated actin-dependent regulator of chromatin	-0.373818	0.0135942	-0.344179	1.18e-05	-0.289361	0.000860411	-0.144201	0.0157005	-0.492853	6.86e-07
AGAP001154	SWI/SNF-related matrix-associated actin-dependent regulator of chromatin	-0.439018	0.0142344	-0.421115	7.33e-05	-0.275596	0.0222536	-0.33411	0.000511615	-0.233357	0.0266754
AGAP001286	integrator complex subunit 4	-0.517857	0.00741583	-0.321474	0.000260369	-0.264614	0.0132137	-0.271846	0.000970388	-0.28851	0.0033453
AGAP001363	cohesin loading complex subunit SCC4 homolog	-0.386763	0.0205075	-0.466856	7.61e-07	-0.297528	0.00110518	-0.159679	0.0111595	-0.445191	4.76e-06
AGAP001364	Ubiquitin-fold modifier 1 [Source:UniProtKB/Swiss-Prot;Acc:Q7PXE2]	-0.809978	0.00185301	-0.181289	0.0210536	-0.526956	0.000115892	-0.557672	1.09e-06	-0.578016	9.45e-06
AGAP001526	RIO kinase 2	-0.397917	0.013201	-0.448996	0.000139254	-0.622907	6.96e-05	-0.449441	0.000107801	-0.664494	4.2e-06
AGAP001551	G patch domain and KOW motifs-containing protein	-0.709449	0.00638606	-0.410916	0.000226233	-0.507883	0.00053246	-1.05013	1.38e-08	-0.995089	1.35e-07
AGAP001939	maltase	-0.342346	0.0148362	-0.193621	0.00308167	-0.244675	0.00316331	-0.236644	0.000509804	-0.212557	0.00263139
AGAP002063	nucleolar protein 56	-0.599468	0.00421906	-0.286235	0.00735604	-0.440835	0.00129244	-0.331808	0.00228352	-0.262792	0.0131926
AGAP002310	protocadherin-15	-0.388301	0.0184556	-0.969137	1.96e-06	-1.05552	4.23e-05	-0.551812	0.000350968	-0.700076	0.000237767
AGAP002337	Eukaryotic translation initiation factor 3 subunit D [Source:UniProtKB/Swiss-Prot;Acc:Q7QBW3]	-0.336816	0.0183392	-0.506476	5.15e-06	-0.255184	0.0110419	-0.303786	0.000697709	-0.359478	0.000163329
AGAP002504	tRNA (cytosine34-C5)-methyltransferase	-0.420663	0.0415865	-0.68621	1.47e-05	-0.692904	0.0002127	-0.626783	2.79e-05	-0.700982	3.21e-05
AGAP002778	protein misato	-0.886005	0.00240293	-0.512011	0.000331105	-0.340018	0.0424305	-0.332948	0.00784992	-0.736619	0.000110135
AGAP002875	protein HEXIM1/2	-0.403117	0.0400166	-0.637763	4.79e-06	-0.51722	0.000387028	-0.618171	4.79e-06	-0.953567	7.75e-08
AGAP003093	replication factor C subunit 2/4	-0.517293	0.0297505	-0.583981	0.000100649	-0.400915	0.0194035	-0.237978	0.0455661	-0.765058	7.26e-05
AGAP003322	unspecified product	-0.441664	0.0397056	-0.4491	0.00064742	-0.41863	0.0148497	-0.253257	0.0263028	-0.394434	0.0100506
AGAP003416	prefoldin alpha subunit	-0.504207	0.0132087	-0.499351	2.24e-06	-0.215854	0.0296358	-0.472127	2.84e-06	-0.586466	3.62e-06
AGAP003476	protein BCP1	-0.689092	0.0040635	-0.245504	0.0160153	-0.459819	0.00147299	-0.202898	0.0392345	-0.281398	0.0132904
AGAP003592	60S ribosomal protein LP0	-0.39665	0.00935959	-0.310929	0.000466484	-0.287199	0.00421386	-0.455408	7.66e-06	-0.156407	0.0478828
AGAP003652	aldehyde dehydrogenase (NAD+)	-0.289577	0.030364	-0.21442	0.00190656	-0.231054	0.00443088	-0.451063	8.13e-07	-0.652498	1.32e-08
AGAP003737	ESF2/ABP1 family protein	-0.548883	0.0245901	-0.533742	6.21e-05	-0.304709	0.0386156	-1.24398	1.7e-08	-0.506175	0.000811461
AGAP004322	pumilio homology domain family member 6	-0.543684	0.00455005	-0.305775	0.00171392	-0.232178	0.035697	-0.444034	4.37e-05	-0.234137	0.0144115
AGAP004678	unspecified product	-0.590411	0.00684681	-0.910276	4.08e-06	-0.602214	0.00329556	-1.03392	8.43e-07	-0.532063	0.00276001
AGAP004782	tubulin-specific chaperone D	-0.387593	0.0181323	-0.489635	6.56e-06	-0.26036	0.0162185	-0.195231	0.0140275	-0.537791	1.56e-05
AGAP004960	26S proteasome alpha 3 subunit	-0.529448	0.0345688	-0.312508	0.000983181	-0.306628	0.00746492	-0.182743	0.0308677	-0.260121	0.00775174
AGAP005375	nonsense-mediated mRNA decay protein	-0.513147	0.00906548	-0.33863	1.88e-05	-0.324054	0.000295313	-0.308544	3.67e-05	-0.160045	0.0151949
AGAP005421	mitochondrial inner membrane protein OXA1L	-0.520843	0.00684039	-0.234239	0.00121586	-0.250233	0.00596791	-0.236496	0.000989384	-0.562442	7.94e-07
AGAP005538	translin	-0.79802	0.0102919	-0.859295	8.57e-07	-0.550168	0.00167864	-0.430674	0.000491012	-0.733785	4.93e-05
AGAP005802	60S ribosomal protein L8 [Source:UniProtKB/Swiss-Prot;Acc:Q9U9L2]	-0.249947	0.0336876	-0.551658	3.4e-06	-0.503357	8.06e-05	-0.925431	7.62e-09	-0.435107	3.95e-05
AGAP005937	translation initiation factor eIF-2B subunit delta	-0.239392	0.0445715	-0.16372	0.01151	-0.3802	9.17e-05	-0.28304	0.000116536	-0.27457	0.000320716
AGAP005986	fatty acyl-CoA reductase 2	-0.989389	0.00373194	-1.55872	0.000227362	-1.74823	0.00430825	-0.817821	0.0119966	-0.951516	0.0245174
AGAP005987	unspecified product	-1.57547	0.0017242	-1.64426	1.88e-05	-2.37019	2.66e-05	-0.858487	0.00454267	-2.99933	1.28e-06
AGAP006070	prefoldin 2	-0.461908	0.025112	-0.49077	7.4e-06	-0.309666	0.00360232	-0.358114	0.000148311	-0.538992	3.56e-06
AGAP006090	nucleolar protein 15	-1.1137	0.00208543	-0.385293	0.0117925	-0.595431	0.00219071	-0.762022	2.95e-05	-0.92035	6.49e-06
AGAP006104	mitochondrial carnitine/acylcarnitine carrier protein	-0.451413	0.0193823	-0.555993	1.03e-05	-0.407883	0.00272902	-0.550607	8.3e-06	-0.386659	0.00129172
AGAP006241	Innexin inx2	-0.852067	0.0231327	-0.461151	0.0366735	-0.599333	0.0368788	-0.48464	0.0269114	-0.899951	0.00130166
AGAP006272	unspecified product	-1.64577	0.00393265	-0.611117	0.00255752	-1.01595	0.00209772	-0.399137	0.0272178	-1.47672	5.45e-05
AGAP006543	unspecified product	-0.481496	0.0112365	-0.314013	0.00602199	-0.896879	6.86e-06	-0.851172	3.51e-07	-0.360365	0.00373623
AGAP006647	unspecified product	-0.549059	0.00900825	-0.724963	0.000266116	-0.572051	0.0119124	-0.947502	1.62e-05	-0.91755	0.000110067
AGAP006766	nascent polypeptide-associated complex subunit alpha	-0.272122	0.0379487	-0.394827	1.19e-05	-0.164864	0.0477062	-0.300958	0.00014776	-0.469579	1.63e-06
AGAP006808	regulator of ribosome biosynthesis	-0.948463	0.00162452	-0.170645	0.040131	-0.234488	0.0287595	-0.162314	0.0468344	-0.405138	0.000189557
AGAP006937	ubiquitin-conjugating enzyme E2 variant	-0.347295	0.0179463	-0.617458	1.7e-05	-0.626411	0.0001359	-0.576026	2.59e-05	-0.691083	6.42e-06
AGAP006941	ATP-dependent RNA helicase DDX51/DBP6	-0.642121	0.0115322	-0.530228	0.000411355	-0.331066	0.0468538	-0.846366	3.02e-06	-0.700113	9.02e-05
AGAP006961	molecular chaperone HtpG	-0.843422	0.00157127	-1.76005	1.59e-08	-1.33881	5.15e-06	-0.5016	0.00421579	-1.211	1.26e-06
AGAP007217	pre-mRNA-processing factor 19	-0.754628	0.00365652	-0.567809	5.44e-06	-0.465285	0.000581682	-0.459594	3.7e-05	-0.623383	6.42e-06
AGAP007218	eukaryotic translation initiation factor 2, subunit 2 beta	-0.253276	0.0414931	-0.28163	0.000331524	-0.326135	0.000575695	-0.227443	0.00180565	-0.260101	0.000736092
AGAP007774	unspecified product	-0.613724	0.00816864	-1.02673	5.9e-08	-1.21509	1.04e-07	-0.742255	1.45e-06	-1.28125	2.01e-09
AGAP008424	pre-rRNA-processing protein TSR3	-0.45463	0.0480923	-0.244304	0.0116406	-0.281802	0.0407825	-0.188446	0.041103	-0.487129	0.0006274
AGAP008436	ATP-binding cassette transporter (ABC transporter) family C member 11 [Source:UniProtKB/TrEMBL;Acc:A0A1S4GYA1]	-1.10823	0.030364	-0.934467	0.0315576	-1.15515	0.0368683	-1.35012	0.00327749	-1.64713	0.00226787
AGAP008847	gamma-tubulin complex component 4	-0.367476	0.0175124	-0.622861	5.25e-07	-0.245416	0.0229394	-0.600356	5.34e-07	-0.572257	1e-05
AGAP008916	60S ribosomal protein L7	-0.281497	0.0443048	-0.143901	0.0259069	-0.169894	0.0292888	-0.301599	7.27e-05	-0.199898	0.00360496
AGAP009381	Cellular retinaldehyde-binding protein [Source:UniProtKB/TrEMBL;Acc:A0A1S4H0Z1]	-2.86533	0.0069423	-2.14322	8.41e-06	-1.42657	0.00386144	-3.2231	1.38e-06	-4.07052	2.29e-05
AGAP010491	N-acetyltransferase 10	-0.352653	0.0329712	-0.403887	0.000151227	-0.41634	0.00128197	-0.321323	0.000991089	-0.322396	0.00256318
AGAP010498	RNA 3'-terminal phosphate cyclase-like protein	-0.587187	0.00931309	-0.321033	0.00939866	-0.567853	0.00213746	-0.709744	9.78e-06	-0.742867	8.32e-05
AGAP010559	transcription initiation factor TFIIH subunit 2	-0.808549	0.00401395	-0.436007	0.000547621	-0.36688	0.0224622	-0.260122	0.0178087	-0.750695	5.91e-05
AGAP010918	cleavage stimulation factor subunit 2	-0.984075	0.0027274	-0.286037	0.00489031	-0.562808	0.000711964	-0.254117	0.00957408	-0.756352	1.45e-05
AGAP011155	dual specificity phosphatase	-0.622557	0.0116726	-0.424922	3.59e-05	-0.249164	0.0264093	-0.204041	0.0121809	-0.529957	3.9e-05
AGAP011211	exosome complex component RRP4	-0.743442	0.00327181	-0.271436	0.00641509	-0.95647	7.99e-06	-0.732528	6.9e-07	-0.759053	9.84e-06
AGAP011274	phosphatidylinositol glycan, class A	-0.407887	0.0308163	-0.495814	0.000106643	-0.376861	0.0130793	-0.536264	4.02e-05	-0.67717	6.51e-05
AGAP011723	mannose-1-phosphate guanylyltransferase	-0.266447	0.0455753	-0.183559	0.00999306	-0.269855	0.00587604	-0.31395	0.000116594	-0.375675	0.000128204
AGAP011800	Transaldolase [Source:UniProtKB/TrEMBL;Acc:Q7PZ95]	-0.354037	0.0273482	-0.485156	0.000363787	-0.321229	0.025473	-0.643639	1.67e-05	-0.275042	0.0221717
AGAP011828	Cathepsin L [Source:UniProtKB/TrEMBL;Acc:A0A1S4H7P0]	-0.395629	0.0153711	-0.727035	1.98e-06	-0.465627	0.00116873	-0.462268	0.000169884	-1.17803	3.91e-09
AGAP011973	DNA-directed RNA polymerase III subunit RPC6	-1.17522	0.0019441	-1.02983	7.25e-08	-0.541098	0.0010101	-0.275334	0.00928282	-0.576246	0.000173607
AGAP012058	PPPDE peptidase domain-containing protein 1	-0.27111	0.0397897	-0.321846	2.86e-05	-0.157884	0.0341488	-0.235352	0.000491692	-0.302873	7.31e-05
AGAP012635	unspecified product	-1.34424	0.00215115	-2.92259	9.68e-08	-2.42139	3.44e-05	-3.02534	6.74e-08	-3.06495	1.91e-06
AGAP012798	unspecified product	-0.466059	0.0269061	-5.50196	3.83e-08	-1.32621	0.00101695	-5.87375	4.28e-08	-0.861811	0.00551566
AGAP028146	unspecified product	-0.387522	0.0484368	-0.662127	3.36e-07	-0.285576	0.00768482	-0.312568	0.000590203	-0.416296	8.84e-05
AGAP028159	unspecified product	-1.23832	0.0406456	-2.30547	4.27e-06	-1.1838	0.00825521	-2.41252	2.35e-06	-1.64118	0.000395969
AGAP028522	unspecified product	-0.414478	0.0108911	-0.524876	3.01e-07	-0.554896	3.12e-06	-1.27412	3.46e-12	-0.81264	2.23e-09
AGAP028676	unspecified product	-0.587027	0.0377966	-0.613597	3.37e-05	-0.415017	0.0150061	-0.329202	0.00474373	-0.851941	2.68e-05
AGAP029362	unspecified product	-0.408397	0.0233001	-1.42546	2.21e-07	-1.13861	9.81e-05	-1.37806	2.06e-07	-1.54247	1.8e-06
AGAP029689	unspecified product	-0.966992	0.00194073	-0.417028	0.00359785	-0.423897	0.0291345	-0.286365	0.0296878	-0.76113	0.000315199
