# Supplementary material for: Sympatric Populations of the Anopheles gambiae Complex in Southwest Burkina Faso Evolve Multiple Diverse Resistance Mechanisms in Response to Intense Selection Pressure with Pyrethroids
Source: Insects. 2022 Feb 28;13(3):247. doi: 10.3390/insects13030247 (PMC8955173; doi:10.3390/insects13030247)
Supplement: Supplementary file 1 [file insects-13-00247-s001.zip › Supplementary data/Supplementary Table S4 Quantitative data P450 qPCR.xlsx]

## Sheet: Sheet1
	Bakaridijan				Banfora				Tiefora				VK7 2014				Gaoua-ara
	2019		2020		2019		2020		2019		2020		2019		2020		2019		2020
	Average Fold Change	SD	Average Fold Change	SD	Average Fold Change	SD	Average Fold Change	SD	Average Fold Change	SD	Average Fold Change	SD	Average Fold Change	SD	Average Fold Change	SD	Average Fold Change	SD	Average Fold Change	SD
CYP9K1	35.1504	1.6239	17.0012	5.3681	2.1843	0.6991	0.9436	0.3463	1.3648	0.534031	2.6878	0.7297	0.465022	0.078351	4.8488	0.9046	2.07432	0.154014	0.607437	0.304818
CYP4G16	1.307	0.1011	1.584	0.3828	1.0667	0.2075	1.6916	0.5438	2.0531	0.645206	3.6492	0.6575	0.180739	0.050331	0.3115	0.039	3.66459	0.450444	9.52816	1.75312
CYP6M2	4.2974	0.3175	3.6542	0.6965	1.4196	1.2174	2.6883	0.453	30.3351	13.4992	9.2298	1.2091	24.9659	1.97796	52.394	7.3103	0.720907	0.13282	1.54661	0.848397
CYP6P1	0.3238	0.0857	4.603	1.8417	0.8784	0.3297	1.1866	0.4686	12.5831	10.4988	2.305	1.2363	2.1994	0.778092	0.4916	0.245	0.115837	0.022331	0.290108	0.266909
CYP6P3	0.7667	0.0124	0.9278	0.2936	0.0458	0.0073	0.4076	0.0851	30.9775	7.28891	15.4386	9.8215	46.9742	5.41712	5.132	3.6409	0.622662	0.792609	0.037779	0.01427
GSTE2	0.3528	0.0933	1.2278	0.2964	1.8751	0.2645	8.0243	2.7345	15.7914	5.59004	8.6324	4.8477	3.89373	1.58789	0.6455	0.0248	1.08422	0.822224	1.24086	0.229036
CYP6Z1	1.0592	0.11	0.8465	0.1695	0.6817	0.1708	0.7572	0.0822	1.3544	0.308428	1.9806	0.0557	1.7047	0.48767	2.0513	0.7573	7.36281	0.966705	5.58455	0.816686
CYP6P4	3.482	0.1609	5.6294	0.3542	4.0462	0.91	6.2558	1.1609	5.8515	1.03603	27.9202	21.7439	10.5681	1.8673	27.1139	14.9352	0.491913	0.13798	0.462451	0.114416
